# Supplementary material for: Simple lung retraction method for uniportal video-assisted thoracoscopic surgery
Source: J Surg Case Rep. 2021 Oct 31;2021(10):rjab465. doi: 10.1093/jscr/rjab465 (PMC8560209; doi:10.1093/jscr/rjab465)
Supplement: Video1_rjab465 [file video1_rjab465.zip]

Archive with 1 entries (1 files):
- Video1_rjab465.mov
